# Supplementary material for: Visual Search for Circumscribed Interests in Autism Is Similar to That of Neurotypical Individuals
Source: Front Psychol. 2020 Oct 21;11:582074. doi: 10.3389/fpsyg.2020.582074 (PMC7640760; doi:10.3389/fpsyg.2020.582074)
Supplement: Supplementary file 1 [file Data_Sheet_1.xlsx]

## Sheet: Category
Dx	Age	H_slope	F_Slope	I_Slope	H_2x2	H_4x4	H_6x6	F_2x2	F_4x4	F_6x6	I_2x2	I_4x4	I_6x6	H_2x2_acc	H_4x4_acc	H_6x6_acc	F_2x2_acc	F_4x4_acc	F_6x6_acc	I_2x2_acc	I_4x4_acc	I_6x6_acc	VIQ	NVIQ
1	1	1.98	0.07	2.61	987.08	976.8	1045.1	780.09	785.04	783.06	969.5	1066.1	1063.1	0.97	0.97	0.97	1	1	1	1	0.97	0.83	112	106
1	1	1.2	-0.41	4.31	891.81	857.86	922.88	828.08	800.23	811.55	914.03	1005.9	1058.2	0.97	1	1	1	1	1	1	1	0.86	143	101
2	1	2.57	3.41	-0.52	1587.3	1528	1655.7	1298.5	1343.6	1408.2	1540.2	1564.3	1528.4	0.44	0.42	0.17	0.75	0.81	0.83	0.89	0.53	0.44	120	103
1	2	2.63	0.64	6.02	1008.8	1027.9	1091	832.51	834.15	852.21	1013.5	1016.6	1195.7	1	1	0.92	1	1	1	0.94	0.94	0.86	100	81
1	2	5.77	1.75	8.29	836.5	921.22	1023.6	674.81	706.68	732.38	960.64	999.03	1216.6	1	1	0.92	0.97	1	1	1	0.89	0.81	118	119
2	1	6	1.92	6.53	1044.9	1152.3	1242.3	848.07	883.89	911.44	1108.4	1152.4	1311.9	0.97	0.94	0.81	0.97	1	1	0.94	1	0.83	106	121
2	1	1.1	0.36	1.83	866.81	838.11	895.69	682.58	683.89	693.57	952.61	932.23	1004.6	1	1	0.97	1	1	1	0.94	0.97	0.92	118	103
1	1	5.48	6.88	4.55	1027.4	918.92	1176.1	915.14	967.11	1130.5	1179.1	1130.9	1309	1	0.97	0.81	0.89	0.83	0.92	0.86	0.89	0.69	79	89
2	2	6.95	0.85	5.17	837.35	832.19	1046.2	662.13	642.36	684.84	816.21	833.92	974.78	0.94	0.97	1	0.97	0.97	1	0.97	0.97	0.94	130	127
1	1	0.68	2.51	1.27	1001.7	1031.3	1026.7	819.46	855	900.72	1233.2	1254.6	1274.9	0.97	0.94	0.94	0.97	1	1	0.89	0.97	0.78	71	92
1	2	10.3	1.67	7.59	884.78	945.94	1204.9	939.69	893.19	982.74	1016.5	1055.7	1251.3	1	0.94	0.94	1	0.97	1	1	0.94	0.78	108	92
2	1	3.47	1.58	-0.83	1016.5	1015.6	1121	826.29	825.55	873.77	1176.3	1169.6	1150.3	0.97	0.92	0.92	1	1	1	0.94	0.89	0.81	136	121
2	1	7.52	3.13	5.04	1140.1	1068.4	1355.9	845.42	865.93	942.94	1134.8	1209.4	1298.4	0.92	0.92	0.92	1	1	1	1	1	0.75	125	96
1	1	3.43	2.27	5.68	1026.3	1123.2	1144.6	710.82	748.84	785.23	874.47	892.91	1048.5	0.94	0.89	0.69	1	1	0.97	1	0.97	0.97	87	83
1	1	7.85	1.47	4.91	1277.7	1364.8	1527.9	1053	1064	1099	1467.3	1471.7	1616	0.83	0.75	0.78	1	1	1	0.94	0.86	0.56	101	94
2	1	6.53	1.96	5.89	906.28	1019.3	1120.5	772.36	803.36	836.24	953.13	981.68	1135	1	0.97	0.92	0.94	1	1	1	1	0.81	96	93
2	2	7.72	0.53	11.64	823.05	919.61	1070.8	672.69	651.14	685.35	963.85	1069.2	1331	0.86	0.89	0.94	0.89	0.97	1	0.97	0.94	0.61	120	123
2	1	3.22	2.05	1.24	1029	1011.8	1123.6	708.38	744.16	775.62	1079.1	1118.7	1122.4	1	0.97	0.92	0.97	1	0.97	0.97	0.94	0.75	109	149
1	1	7.65	-0.64	3.48	1336.5	1251.5	1554.1	1129.1	933.54	1079.6	1412.9	1436.8	1521.6	0.81	0.67	0.67	0.94	0.89	0.94	0.72	0.64	0.36	101	131
2	2	5.82	0.85	10.17	663.71	720.16	847.73	578.55	576.05	603.79	761.02	799.91	1073.8	0.97	0.97	0.97	1	1	1	0.97	1	0.97	110	113
1	2	5.52	1.36	6.45	1000.1	1047.2	1173.7	821.52	848.74	866.84	949.77	1052.8	1160	1	1	0.97	1	1	1	0.97	0.97	1	95	104
2	2	5.82	1.83	7.59	826.98	897.79	1013.2	704.02	707.64	759.68	908.91	1039.6	1157.9	1	0.97	0.97	1	1	1	1	1	0.83	116	105
1	2	7.59	0.74	6.53	1026.8	1030.3	1256.1	719.85	771.02	749.99	930.37	912.79	1124.5	1	0.97	0.94	1	1	1	1	1	0.86	96	90
1	2	5.56	-1.74	7.35	843.34	828.07	1008.5	709.72	700.16	655.85	1057	979.46	1266.6	1	0.97	1	0.97	0.97	1	0.97	0.86	0.42	107	105
1	1	4.51	0.29	5.26	1065.3	1137.6	1212.5	847.04	857.88	857.41	1115.7	1118.4	1274.8	0.97	0.97	0.81	0.94	0.94	0.97	0.97	0.97	0.78	101	84
2	2	7.19	3.28	7.02	802.62	805.64	1019.8	598.26	647.85	704.85	945.3	1063	1175.2	1	0.94	0.97	0.97	0.97	0.97	1	0.92	0.78	145	115
1	1	5.99	3.2	3.51	839.32	882.16	1026.5	791.34	791.41	887.9	992.64	1024.4	1103.5	0.94	0.94	0.92	1	1	0.97	0.94	1	0.78	83	77
2	1	2.33	1.92	6.22	942.22	940.51	1012.3	778.71	820.9	842.98	1016.3	1094.3	1215.8	0.67	0.69	0.64	1	0.97	1	0.97	1	0.72	121	116
2	1	3.53	1.24	3.18	1130.6	1071.8	1228.1	872.47	896.22	913.5	1077.3	1104.1	1177.3	0.92	0.92	0.81	0.86	0.89	0.94	0.94	0.86	0.53	90	97

## Sheet: Exemplar
Dx	Age	H_Slope	F_Slope	I_Slope	H_2x2	H_3x3	H_4x4	F_2x2	F_3x3	F_4x4	I_2x2	I_3x3	I_4x4	H_2x2_acc	H_3x3_acc	H_4x4_acc	F_2x2_acc	F_3x3_acc	F_4x4_acc	I_2x2_acc	I_3x3_acc	I_4x4_acc	VIQ	NVIQ
1	1	53.06	38.64	24.36	968.43	1299.2	1612	1129.6	1135.9	1573.6	884.29	1040.5	1180.2	0.94	0.78	0.39	1	0.83	0.72	1	0.94	0.89	112	106
1	1	18.57	52.59	44.2	1218.8	1498.7	1461.3	1289.3	1810.5	1947.6	1072.2	1516.5	1626.1	0.94	0.94	0.67	1	0.94	1	0.94	0.94	0.94	143	101
1	1	83.47	150.11	73.53	960.98	1449.8	1970.1	908.38	848.68	2624.4	1089.8	1420.4	1968.2	0.56	0.67	0.33	0.39	0.33	0.17	0.67	0.61	0.44	77	92
1	2	45.75	60.26	45.06	1313.6	1698.2	1879	1219.7	1485.2	1939	1209.4	1496.9	1756.6	0.78	0.94	0.61	1	0.94	0.83	1	1	0.89	95	96
1	2	61.7	56.61	64.74	1022.6	1436.6	1774.1	876.88	1250.9	1565.8	868.33	1110.2	1636.5	1	1	0.94	1	1	0.78	0.94	1	0.89	105	104
2	2	63.03	51.3	65.46	880.29	1319.7	1649.7	736.55	1201.4	1374	889.55	1218.3	1675.2	0.94	0.83	0.89	1	0.94	0.78	1	0.72	1	112	98
1	2	65.72	99.84	49.3	954.9	1379.1	1753.6	965.1	1248.3	2140.4	994.02	1450.8	1607.8	0.83	0.5	0.5	0.94	0.67	0.28	0.94	0.94	0.61	100	81
1	1	112.79	90.14	49.54	1125.2	1804.6	2490.9	1358.5	2133.2	2474.3	1514.1	1921.8	2125.4	0.94	0.83	0.5	0.94	0.67	0.44	1	1	0.61	113	93
1	1	79.14	58.82	46.49	1138.4	1759.8	2111.8	975.69	1351.3	1690.1	1046.7	1181.6	1594.3	1	0.89	0.94	1	1	0.89	1	0.94	0.72	100	115
1	1	73.82	51.08	78.82	1150.2	1472	2031	1211.1	1705.4	1849.3	1085	1487.1	2031.8	0.83	0.67	0.67	0.94	0.89	0.5	0.94	0.78	0.67	101	103
2	1	84.25	92.28	55.23	1008.4	1536.8	2030.7	862.29	1208.9	1957.5	1046.4	1605.7	1739	1	0.94	0.83	1	1	0.94	0.94	1	0.78	118	103
2	2	70.29	95.17	50.75	1336.2	1725.9	2183.7	1117.6	1932.5	2295.3	1017	1609	1661.6	1	0.89	0.61	1	0.83	0.78	0.89	0.94	0.67	105	104
2	1	68.44	84.29	42.86	1341.1	1417	2134.4	1670.1	2328.3	2706.5	1264	2086.9	1842.4	0.72	0.44	0.17	0.56	0.56	0.22	0.72	0.78	0.33	103	112
1	1	-13.41	18.72	108.18	1840.2	2059.8	1709.4	1353.3	1781.6	1613.2	1322.3	1885.1	2622.9	0.56	0.56	0.39	0.83	0.5	0.44	1	0.94	0.72	71	92
1	2	65.48	53.84	72.96	953.18	1226.7	1733.2	1025.5	1224.4	1664.2	940.34	1388.2	1824.6	0.94	0.67	0.5	1	0.72	0.61	1	0.89	0.83	108	92
1	1	59.8	82.26	86.62	1201.6	1206.5	1888.2	1170.7	1630.4	2162.9	964.89	1334.9	1997.7	0.78	0.72	0.56	0.78	0.78	0.44	0.78	0.78	0.67	112	96
2	1	64.53	79.84	50.45	1116.4	1875.1	1936.7	1210.1	1853.5	2193.9	1381.4	1888.5	2013.7	0.89	0.89	0.56	1	0.94	0.61	0.94	0.94	0.56	136	121
2	1		83.41	45.52				1352.8	1539.5	2329.5	1296.2	1552.7	1845.4				1	0.83	0.72	1	1	0.83	125	96
2	1	95.38	71.13	41.62	971.71	1698.4	2142.6	1053.4	1350.4	1900.8	764.24	931.18	1259.3	0.94	0.83	0.67	1	1	0.94	1	1	1	104	119
1	2	93.82	73.95	47.6	843.81	1133.4	1950.7	961.45	1224.3	1837.6	926.11	939.29	1473.6	1	1	0.78	1	1	1	1	1	0.94	103	98
2	2	41.88	80.06	27.31	1010.9	1303.3	1522.2	946.36	1538.8	1927.3	1019.3	1290.7	1361.2	1	1	0.72	0.94	1	0.89	1	1	0.89	125	104
1	1	20.64	46.06	3.63	1394.1	1552	1647.5	1517.1	1935.7	2089.6	1827.5	1862.4	1872.9	0.78	0.89	0.56	0.83	0.83	0.5	0.94	0.83	0.61	101	131
1	2	86.01	82.13	83.5	1028.8	1321.5	2046.5	1252.8	1725.7	2244.9	991.52	1538.9	2007.1	1	0.89	0.78	0.94	0.78	0.83	1	0.94	0.78	95	104
2	2	56.07	62.84	51.06	979.49	1726.3	1701.5	947.36	1200.8	1695	1010	1336.7	1630.3	1	1	0.67	1	0.94	0.94	1	0.94	0.94	108	104
1	1	37.07	30.59	-5.35	1272.2	1515.9	1723.2	1394.9	1646.3	1772.4	1419.9	1679.5	1385.9	0.67	0.44	0.39	0.61	0.83	0.72	0.78	0.83	0.33	101	84
2	1	40.78	-9.77	0.34	1860	1991.9	2341.8	1986.7	1582.6	1832.1	2070.3	2388.4	2107.7	0.89	0.56	0.22	0.83	0.28	0.28	0.89	0.5	0.39	86	80
2	2	54.6	65.48	59.2	865.54	1459.4	1554.5	813.39	1113.5	1596.3	773.95	833.28	1459.4	1	0.94	0.83	1	0.89	0.78	0.94	1	0.89	102	113
2	1	36.88	125.2	84.26	1229.6	1300.1	1660.1	1525.2	1999.1	3011.5	1206.9	1923.5	2249.1	0.5	0.44	0.06	0.67	0.56	0.61	0.83	0.78	0.56	121	116
2	1	-26.38	-39.74	26.23	2083.3	2723.9	1848.1	2029.9	2570.2	1630.8	2040.5	2550.5	2395.2	0.72	0.22	0.17	0.61	0.44	0.17	0.78	0.56	0.33	133	118
2	2	109.31	24.71	52.46	987.01	1349.8	2279.4	984.01	1229.7	1293.4	887.78	1216.3	1524.2	1	0.94	0.78	1	1	1	1	1	0.89	127	117

## Sheet: Data_Explanations
Each row is a different subject.
The tab labeled "Category" is for the category task and the tab labeled "Exemplar" is for the exemplar task.
For Dx, 1 = ASD; 2 = NT
For Age, 1 = Child; 2 = Adult
In column names, the prefix H = Houses; F = Faces; I = Interests
After the Age and Dx columns, the first 3 columns are slope values, the next 9 columns are Reaction Times (averaged across trials within each condition and array size), and the next 9 columns are Accuracies (again averaged across trials).
The last 2 columns are Verbal and Nonverbal IQ.
